# Supplementary material for: Purinergic Receptor Antagonists Inhibit Hemolysis Induced by Clostridium perfringens Alpha Toxin
Source: Pathogens. 2024 May 27;13(6):454. doi: 10.3390/pathogens13060454 (PMC11206506; doi:10.3390/pathogens13060454)
Supplement: Supplementary file 1 [file pathogens-13-00454-s001.zip]

Archive with 1 entries (1 files):
- pathogens-2933375-supplementary.pdf
